# Supplementary material for: Tumor Recurrence and Graft Survival in Renal Transplant Recipients with a History of Pretransplant Malignancy: A Matched Pair Analysis
Source: J Clin Med. 2021 May 27;10(11):2349. doi: 10.3390/jcm10112349 (PMC8199231; doi:10.3390/jcm10112349)
Supplement: Supplementary file 1 [file jcm-10-02349-s001.zip]

Archive with 1 entries (1 files):
- jcm-1206222-supplementary.pdf
